# Supplementary material for: Repair of Physiologic Time Series: Replacement of Anomalous Data Points to Preserve Fractal Exponents
Source: Front Bioeng Biotechnol. 2017 Feb 21;5:10. doi: 10.3389/fbioe.2017.00010 (PMC5318392; doi:10.3389/fbioe.2017.00010)
Supplement: Supplementary file 1 [file Presentation_1.ZIP]

Archive with 5 entries (5 files):
- README.txt
- real_events.c
- real_intervals.c
- simulated_events.c
- simulated_intervals.c
