# Supplementary material for: Repair of Physiologic Time Series: Replacement of Anomalous Data Points to Preserve Fractal Exponents
Source: Front Bioeng Biotechnol. 2017 Feb 21;5:10. doi: 10.3389/fbioe.2017.00010 (PMC5318392; doi:10.3389/fbioe.2017.00010)
Supplement: Supplementary file 1 [file Presentation_1.ZIP › README.txt]

NOTES:
These programs use three subroutines adapted from Numerical Recipes in C, which is copyrighted.  However, related subroutines with equivalent functionality are easy to find.

"drfft" computes a Fourier transform of real time-series data in double format.  The arguments are:
1) The array where data is stored.  Note that one is subtracted from this argument, because the subroutine has arrays that start with index 1, while the main program is zero-based.
2) The size of the data, which must be a power of two.
3) Direction: "1L" for forward (real time -> complex frequency) and "-1L" for reverse (complex frequency -> real time).

"rndm" generates a pseudorandom number independent of previous results and uniformly distributed between zero and one.  It takes one argument:
1) Seed.  The seed must be >= 0 and < 1.  If the seed is positive, then the pseudorandom number generator is initialized using that seed, and the sequence of pseudorandom numbers proceeds from there.  If the seed is zero, then no initialization takes place.

"gasdev" generates a zero-mean, unit variance Gaussian-distributed (normal) pseudorandom number independent of previous results, using "rndm".  It takes no arguments.

"C_PI" is pi (3.14159265358979323846264338327950288419716939937511).

The file simulated_events.c takes four or five arguments:
alpha: spectrum is 1/f^alpha
 dist: exponential gaussian laplace mixture or uniform
  fix: repair method: n0 n1 s1 n2 s2 n3 s3 ff hh or rr
 prop: proportion of intervals removed and replaced
[ref]: [optional] compare exponent to ref rather than before fix

the file real_intervals.c takes three arguments:
alpha: spectrum is 1/f^alpha
  ifn: input data file name (in native double format)
  fix: repair method: n0 n1 s1 n2 s2 n3 s3 ff hh or rr
 prop: proportion of intervals removed and replaced

the file simulated_intervals.c takes four or five arguments:
alpha: spectrum is 1/f^alpha
 dist: exponential gaussian laplace mixture or uniform
  fix: repair method: n0 n1 s1 n2 s2 n3 s3 ff hh or rr
 prop: proportion of saccades removed and replaced
[ref]: [optional] compare exponent to ref rather than before fix

the file real_events.c takes three arguments:
  ifn: input data file name (in native double format)
  fix: repair method: n0 n1 s1 n2 s2 n3 s3 ff hh or rr
 prop: proportion of events removed and replaced
