# Supplementary material for: Repair of Physiologic Time Series: Replacement of Anomalous Data Points to Preserve Fractal Exponents
Source: Front Bioeng Biotechnol. 2017 Feb 21;5:10. doi: 10.3389/fbioe.2017.00010 (PMC5318392; doi:10.3389/fbioe.2017.00010)
Supplement: Supplementary file 1 [file Presentation_1.ZIP › real_events.c]

//
// Perform one set of deletions and replacements on real saccade data
//
// Copyright Steven Lowen C 2013, 2014.  All rights reserved
//

#include <math.h>
#include <stdio.h>
#include <stdlib.h>
#include <sys/types.h>
#include <sys/stat.h>
#include <assert.h>

#define NMIN 2			// first frequency bin plotted and calculated
#define NRUN 1000		// number of runs for this set of parameters
#define AVGT 1			// average interval
#define MAXPROP 0.4		// maximum proportion of saccades skipped
#define EPS 1.0e-9		// magnitude of most negative variance allowed
#define HMIN -3			// minimum value of slope error histogram
#define HMAX 3			// maximum value of slope error histogram
#define HNBU 50			// number of bins per unit in slope histogram
#define HFCI 0.025		// half of the confidence interval (p = 0.05)
#define HGFN "histogram.dat"	// histogram file name
#define PGFN "periodogram.dat"	// periodogram file name
#define THST (1 + (HMAX - HMIN) * HNBU)	// total number of bins in histogram
#define HSCL (THST / (double)((HMAX - HMIN) * NRUN))	// total number of bins in histogram
#define NMCI ((int)(HFCI * NRUN))	// half confidence interval, in list position

char	*stopstr,		// user input IO
	fix0, fix1,		// user defined repair method
	sflg,			// scaling flag
	iflg;			// valid flag
double	prop,			// user defined proportion of saccades to delete and replace
	q1, q2,			// general temporary storage
	sfac,			// scaling factor for match repair method
	bval,			// best saccade value yet
	sum, tsum, bsum,	// regular, template, and best sums for match repair method
	lsum1, lsum2, lsumx,	// sums of logarithms for spectral exponent
	xavg, xms2, xfac,	// functions of logs of integers, for spectral exponent
	sumslp1, sumslp2, sumslp3, sumslp4, maxslp, minslp, suminter, sumcc,	// slope summaries
	slpavg, slpvar, slpstd, inter, ccc, skew, kurt, lci, uci,	// slope statistics
	slpavp, intavp, cccavp,	// slope statistics of averaged periodogram
	hst[THST],		// slope histogram
        *dat,			// input data array
        *ln,			// log of integers for spectral exponent
	*xtmp,			// temporary data array for exponent calculation
        *xx,			// working data array
        *yy,			// auxiliary data array
        *rh,			// repair helping array
	slp[NRUN],		// list of slopes
        *sumpg,			// sum of periodograms from all runs
	calcexp(int);		// calculate exponent from spectrum
FILE	*fpi, *fph, *fpp;	// input, histogram, and periodogram output files
int     npts,			// number of data points
        nfft,			// size of FFT
        pgsz,			// size of periodogram array
        nfrq,			// number of frequencies used including both ends
	ii, jj, kk,		// general array index
	imin, imax, kmin, kmax,	// for match repair method
	mm,			// for sorting
	nskip,			// number skipped and not yet repaired
	nleft,			// number left, specifically for remove ('rr') method
	run;			// current simulation number
struct stat	fbuf;		// for input data size calculation

int main(int argc, char *argv[])
{
if (argc < 4) {
   fprintf(stderr, "usage: %s ifn fix prop\n", argv[0]);
   fprintf(stderr, "  ifn: input data file name (in native double format)\n");
   fprintf(stderr, "  fix: repair method: n0 n1 s1 n2 s2 n3 s3 ff hh or rr\n");
   fprintf(stderr, " prop: proportion of intervals removed and replaced\n");
   exit(-1);
}

// process input
stat(argv[1], &fbuf);
npts = fbuf.st_size / sizeof(double);
if (npts == 0) {
   fprintf(stderr, "%s: can't stat input file %s\n", argv[0], argv[1]);
   exit(-1);
}
fix0 = argv[2][0];
if (fix0 >= 'A' && fix0 <= 'Z')		// if upper case
   fix0 += 'a' - 'A';			// convert to lower case
if (fix0 != 'n' && fix0 != 's' && fix0 != 'f' && fix0 != 'h' && fix0 != 'r') {
   fprintf(stderr, "%s: unknown repair method: %s\n", argv[0], argv[2]);
   exit(-1);
}
fix1 = argv[2][1] - '0';		// convert from ASCII to actual number
if ((fix0 == 'n' && (fix1 > 9 || fix1 < 0)) ||
    (fix0 == 's' && (fix1 > 9 || fix1 < 1))) {
   fprintf(stderr, "%s: bad repair method count: %d\n", argv[0], fix1);
   exit(-1);
}
prop = strtod(argv[3], &stopstr);
if (prop < 0.0 || prop > MAXPROP) {
   fprintf(stderr, "%s: bad proportion: %s\n", argv[0], argv[3]);
   exit(-1);
}

// derived values
for (nfft = 1; nfft < npts; nfft *= 2)
   ;
pgsz = (nfft/2 + 1);
nfrq = (nfft/2 + 1 - NMIN);

// allocate memory
dat = (double *) calloc(npts, sizeof(double));
ln = (double *) calloc(pgsz, sizeof(double));
xx = (double *) calloc(nfft, sizeof(double));
yy = (double *) calloc(npts, sizeof(double));
rh = (double *) calloc(npts, sizeof(double));
xtmp = (double *) calloc(npts, sizeof(double));
sumpg = (double *) calloc(pgsz, sizeof(double));
if (dat == NULL || ln == NULL || xx == NULL || yy == NULL || rh == NULL || sumpg == NULL) {
   fprintf(stderr, "%s: insufficient memory for input file %s\n", argv[0], argv[1]);
   exit(-1);
}

// set up spectral exponent abscissa values
q1 = q2 = 0.0;
for (ii = NMIN; ii <= nfft/2; ii++) {
   ln[ii] = log(ii);			// logarithm of abscissa
   q1 += ln[ii];			// sum of logarithms
   q2 += ln[ii] * ln[ii];		// sum of logarithms squared
}
xavg = q1 / nfrq;			// average, which is E[log(n)]
xms2 = q2 / nfrq;			// mean square
xfac = 1.0 / (q2 - q1 * xavg);		// 1/denominator, which is nfrq * Var[log(n)]

rndm(DEFRSEED);				// initialize random number generator

// open output files
if ((fph = fopen(HGFN, "w")) == NULL) {
   fprintf(stderr, "%s: can't open output file %s\n", argv[0], HGFN);
   exit(-1);
}
if ((fpp = fopen(PGFN, "w")) == NULL) {
   fprintf(stderr, "%s: can't open output file %s\n", argv[0], PGFN);
   exit(-1);
}

// read in data
if ((fpi = fopen(argv[1], "r")) == NULL) {
   fprintf(stderr, "%s: can't open input file %s for reading\n", argv[0], argv[1]);
   exit(-1);
}
if (fread((char *)dat, sizeof(double), npts, fpi) < npts) {
   fprintf(stderr, "%s: problem reading input file %s\n", argv[0], argv[1]);
   exit(-1);
}
fclose(fpi);

// set variance to 1/npts
q1 = q2 = 0.0;
for (ii = 0; ii < npts; ii++) {
   q1 += dat[ii];
   q2 += dat[ii] * dat[ii];
}
q1 = 1.0 / sqrt(q2 - q1 * q1 / (double) npts);
for (ii = 0; ii < npts; ii++)
   dat[ii] *= q1;

// set minval > 0, half of maxval
q1 = q2 = dat[0];
for (ii = 0; ii < npts; ii++) {
   if (q1 > dat[ii])
      q1 = dat[ii];
   if (q2 < dat[ii])
      q2 = dat[ii];
}
q1 = q2 - 2.0 * q1;
for (ii = 0; ii < npts; ii++)
   dat[ii] += q1;

// clear and define variables before main loop
sumslp1 = sumslp2 = sumslp3 = sumslp4 = maxslp = minslp = suminter = sumcc = 0.0;
for (ii = 0; ii < pgsz; ii++)
   sumpg[ii] = 0.0;			// sum of periodograms
for (ii = 0; ii < THST; ii++)
   hst[ii] = 0.0;			// histogram of slopes
tsum = 0.0;				// template sum for match repair method

for (run = 0; run < NRUN; run++) {	// main loop over runs

   // copy data into working array
   for (ii = 0; ii < npts; ii++)
      xx[ii] = dat[ii];

   // delete some of the saccades
   nskip = (int) (0.5 + prop * npts);		// number of saccades to be deleted and repaired
   ii = 0;					// none skipped yet
   while (ii < nskip) {				// more to be skipped
      jj = (int) (rndm(0.0) * npts);		// candidate for skipping
      if (xx[jj] >= 0 &&			// this one has not been skipped yet
	 (jj == 0 || xx[jj - 1] >= 0) &&	// no previous one, or has not been skipped yet
	 (jj == npts - 1 || xx[jj + 1] >= 0)) {	// no next one, or has not been skipped yet
	 xx[jj] *= -1;				// store negative of skipped value
	 ii++;					// only count valid skips
      }
   }
//DBG for(ii=0;ii<npts;ii++) printf("%g\n", xx[ii]); exit(0);

   // now repair the saccades
   nleft = npts;			// all methods restore to all npts values except rr
   if (fix0 == 'f') {				// method is fix
      // generate list of valid values
      mm = 0;					// nothing in list yet
      for (ii = 0; ii < npts; ii++)
	 if (xx[ii] > 0)
	    rh[mm++] = xx[ii];			// store valid values
      // fix skipped saccades
      for (ii = 0; ii < npts; ii++)
	 if (xx[ii] < 0) {
	    xx[ii] = rh[(int)(mm * rndm(0.0))];     // random valid value
	    nskip--;				// one less to fix
	 }
   } else if (fix0 == 'h') {			// method is half (average)
      mm = 0;					// nothing in sum yet
      q1 = 0.0;					// ditto
      for (ii = 0; ii < npts; ii++)
	 if (xx[ii] > 0) {
	    q1 += xx[ii];			// store valid values
	    mm++;				// and their quantity
	 }
      q1 /= (double) mm;			// average valid value
      for (ii = 0; ii < npts; ii++)
	 if (xx[ii] < 0) {
	    xx[ii] = q1;			// reconstructed saccade
	    nskip--;				// one less to fix
	 }
   } else if (fix0 == 'r') {			// method is remove
      nleft = npts - nskip;			// we will only end up with this many
      jj = 0;					// destination position; ii is origin
      for (ii = 0; ii < npts; ii++)		// loop through all values
	 if (xx[ii] >= 0)			// if it's positive
	    xx[jj++] = xx[ii];			// copy it into destination, and increment it
      nskip += jj - npts;			// this should be zero, if all went well
   } else {					// method is match: n0 n1 s1 n2 s2 n3 or s3
      for (ii = 0; ii < npts; ii++) {		// fix saccades, one by one
//DBG printf("%4d   %9.6f", ii, xx[ii]); if (xx[ii] >= 0) printf("\n");
	 if (xx[ii] >= 0)			// saccade is positive
	    continue;				// so move on; no need to fix it
	 // move back to find lower limit for this saccade
	 for (imin = ii - 1;			// start at saccade before
	    imin >= 0 && xx[imin] > 0 && imin >= ii - fix1;
	    imin--) ;
	 imin++;				// go back to last valid one
	 // move forward to find upper limit for this saccade
	 for (imax = ii + 1;			// start at first saccade after missing value
	    imax < npts && xx[imax] > 0 && imax <= ii + fix1;
	    imax++) ;
	 imax--;				// go back to last valid one
	 // set up parameters for inner loop
	 kmin = ii - imin;			// lower template match limit
	 kmax = imax - ii;			// upper template match limit
//DBG printf("   %4d   %4d   %d   %d\n", imin, imax, kmin, kmax);
	 sflg = 1;				// scaling will be used for this match
	 if (fix0 == 'n')			// if did not want to use scaling
	    sflg = 0;				// then don't
	 if (kmin <= 0 && kmax <= 0)		// can't scale without additional saccades
	    sflg = 0;				// so don't
	 // find sum if scaling will be used
//DBG printf("%d %d\n", ii, sflg);
	 if (sflg) {
	    tsum = 0.0;
	    for (jj = imin; jj <= imax; jj++)	// loop through all values in template
	       if (jj != ii) {			// skip invalid value
		  assert(xx[jj] > 0);		// sanity check
		  tsum += xx[jj];		// sum all others
	       }
	 }
	 bsum = -1;				// best sum so far
	 bval = -1;				// associated scaling factor
	 // inner loop: try every set of saccades to find the best match
	 for (jj = kmin; jj < npts - kmax; jj++) {
	    iflg = 0;				// so far this value of jj is OK
	    for (kk = -kmin; kk <= kmax; kk++)	// check neighborhood
	       if (xx[jj + kk] < 0.0)		// for invalid saccades
		  iflg = 1;			// and set flag if found
	    if (iflg)				// if invalid
	       continue;			// then skip this value of jj
	    if (sflg) {				// if scaling will be used
	       sum = 0.0;			// clear sum
	       for (kk = -kmin; kk <= kmax; kk++)
		  if (kk != 0) {		// skip invalid value
		     assert(xx[jj + kk] > 0);	// sanity check
		     sum += xx[jj + kk];	// sum all others
		  }
	       sfac = tsum / sum;		// scaling factor
//DBG printf("%g\n", sfac);
	    } else
	       sfac = 1.0;			// no scaling
	    sum = 0.0;				// initialize sum of errors to zero
	    // loop through all index offsets, both lower and upper
	    for (kk = -kmin; kk <= kmax; kk++) {
	       if (kk == 0)			// skip middle (invalid) value
		  continue;			// so skip them
	       q1 = sfac * xx[jj + kk];		// sfac is 1 if sflg is 0
	       q2 = q1 - xx[ii + kk];		// difference from target
	       sum += q2 * q2;			// include in sum
	    }
	    if (bsum < 0 || bsum > sum) {	// we have a new winner
		// NOTE: for N0 this program picks the first valid saccade for all replacements
	       bsum = sum;			// store the sum
	       bval = sfac * xx[jj];		// store the replacement value
	    }
	 }
	 yy[ii] = bval;				// fixed saccade
	 nskip--;				// one less to fix
      }
      for (ii = 0; ii < npts; ii++)
	 if (xx[ii] < 0.0)
	    xx[ii] = yy[ii];			// copy fixed saccades from auxiliary array
   }

   // sanity checks
   for (ii = 0; ii < nleft; ii++)		// make sure all values are repaired
      if (xx[ii] < 0.0) {
	 fprintf(stderr, "%s: unfixed value in run %d: xx[%d] = %g\n", argv[0], run, ii, xx[ii]);
	 exit(-2);
      }
   if (nskip !=  0) {
      fprintf(stderr, "%s: fixed wrong number of saccades (off by %d)\n", argv[0], nskip);
      exit(-2);
   }

   q1 = calcexp(2);				// put exponent error into q1 (last and only pass)
   sumslp1 += q1;				// accumulate sums of slope to first four powers
   sumslp2 += q1 * q1;
   sumslp3 += q1 * q1 * q1;
   sumslp4 += q1 * q1 * q1 * q1;
   if (maxslp < q1 || run == 0)			// maximum and minimum slope values
      maxslp = q1;
   if (minslp > q1 || run == 0)
      minslp = q1;
   slp[run] = q1;				// include in list of all slopes
   ii = (int) ((q1 - HMIN) * HNBU + 0.5);	// index for this value of slope
   if (ii >= 0 && ii < THST)			// if in range
      hst[ii] += HSCL;				// then increment histogram
   q1 = (lsum1 * xms2 - lsumx * xavg) * xfac;	// calculated intercept
   suminter += q1;				// accumulate intercept
   q1 = lsum2 - lsum1 * lsum1 / nfrq;		// nvals * Var[y]
   q1 = (lsum1 * xavg - lsumx) * sqrt(xfac / q1);	// calculated CC
   sumcc += q1;					// accumulate correlation coefficient
// DBG exit(0);
}

slpavg = sumslp1 / NRUN;			// average slope
slpvar = (sumslp2 - sumslp1 * slpavg) / (NRUN - 1);	// variance of slope
slpstd = sqrt (slpvar);				// standard deviation of slope
inter = suminter / NRUN;			// average intercept
ccc = sumcc / NRUN;				// average correlation coefficient
skew = (NRUN * sumslp3 - 3.0 * sumslp1 * sumslp2
   + 2.0 * sumslp1 * sumslp1 * slpavg)
   / ((NRUN - 1) * (NRUN - 2) * slpvar * slpstd);
kurt = (NRUN * (NRUN + 1) * sumslp4 - 4.0 * (NRUN + 1) * sumslp1 * sumslp3
   - 3.0 * (NRUN - 1) * sumslp2 * sumslp2 + 12.0 * sumslp2 * sumslp1 * sumslp1
   - 6.0 * sumslp1 * sumslp1 * sumslp1 * slpavg) /
   ((NRUN - 1) * (NRUN - 2) * (NRUN - 3) * slpvar * slpvar);
if (minslp == maxslp)				// if degenerate
   slpvar = slpstd = skew = kurt = 0;		// then clear stats
for (ii = NRUN / 2; ii > 0; ii /= 2)
   for (jj = ii; jj < NRUN; jj++)
      for (kk = jj - ii; kk >= 0 && slp[kk] > slp[kk + ii]; kk -= ii) {
	 q1 = slp[kk];
	 slp[kk] = slp[kk + ii];
	 slp[kk + ii] = q1;
      }
lci = slp[NMCI];				// lower confidence interval
uci = slp[NRUN - (NMCI + 1)];			// upper confidence interval

if (slpvar < EPS) {				// negative variance
   if (slpvar < -EPS) {
      fprintf(stderr, "%s: negative variance %g is below limit %g\n", argv[0], slpvar, -EPS);
      exit(-1);
   }
   slpstd = 0.0;				// set to zero, as best value possible
   skew = 0.0;					// same for skewness
   kurt = 0.0;					// and kurtosis
}

// compute exponent and fit of averaged periodgram
lsum1 = lsum2 = lsumx = 0.0;			// clear periodogram sums
q1 = log ((double) NRUN);			// make it an average rather than a sum
for (ii = NMIN; ii <= npts/2; ii++) {
   q2 = log(sumpg[ii]) - q1;			// log of averaged periodogram (LAP)
   lsum1 += q2;					// sum of LAP
   lsum2 += q2 * q2;				// sum of LAP squared
   lsumx += q2 * ln[ii];			// sum of LAP times log of frequency
}
slpavp = (lsum1 * xavg - lsumx) * xfac;		// calculated slope
intavp = (lsum1 * xms2 - lsumx * xavg) * xfac;	// calculated intercept
q1 = lsum2 - lsum1 * lsum1 / nfrq;		// nvals * Var[y]
cccavp = (lsum1 * xavg - lsumx) * sqrt(xfac / q1);	// calculated CC

// output
// statistics to stdout
// printf("avg_slope    SD_slope   min_slope   max_slope   lower_CI    upper_CI    skew_slope  kurt_slope  avg_inter    avg_ccc    slope_avg   inter_avg    ccc_avg\n");
printf("%12.6f%12.6f%12.6f%12.6f%12.6f%12.6f%12.6f%12.6f%12.6f%12.6f%12.6f%12.6f%12.6f\n",
      slpavg, slpstd, minslp, maxslp, lci, uci, skew, kurt, inter, ccc, slpavp, intavp, cccavp);
for (ii = NMIN; ii <= npts/2; ii++)		// averaged periodogram
   fprintf(fpp, "%d %g\n", ii, sumpg[ii] / (double) NRUN);
for (ii = 0; ii < THST; ii++)			// histogram of slopes
   fprintf(fph, "%g %g\n", HMIN + (double) ii / HNBU, hst[ii]);
fclose(fpp);
fclose(fph);

exit(0);
}

double calcexp(int pass) {			// calculate spectrum and then exponent

   // make zero mean
   sum = 0.0;					// sum of all values used
   for (ii = 0; ii < nleft; ii++)
      sum += xx[ii];
   q1 = sum / (double) nleft;			// average value
   for (ii = 0; ii < nleft; ii++)		// local array (xtmp) is demeaned version of xx
      xtmp[ii] = xx[ii] - q1;
   // Hann window
   q1 = 2.0 * C_PI / (double) nleft;		// lowest frequency in radians
   xtmp[0] = 0.0;				// apply to this frequency
   for (ii = 1; ii < nleft / 2; ii++) {
      q2 = 1.0 - cos(q1 * (double) ii);		// window at this frequency
      xtmp[ii] *= q2;				// apply to this frequency
      xtmp[nleft - ii] *= q2;			// and its conjugate
   }
   xtmp[nleft/2] *= 2.0;			// peak of window is 2, not 1
   for (ii = nleft; ii < nfft; ii++)		// applies for rr method or npts not a power of 2
      xtmp[ii] = 0.0;				// zero pad if necessary
   // calculate periodogram
   drfft(xtmp - 1, nfft, 1L);			// actually compute spectrum
   for (ii = 0; ii < nfft; ii++)		// square everything
      xtmp[ii] *= xtmp[ii];
   q1 = xtmp[1];				// save highest frequency
   for (ii = 1; ii < nfft/2; ii++)		// make output 1-based
      xtmp[ii] = xtmp[2 * ii] + xtmp[2 * ii + 1];	// include real and imaginary components	
   xtmp[nfft/2] = q1;				// and highest frequency
   if (pass == 2)				// if last time exponent will be calculated
      for (ii = 0; ii < pgsz; ii++)		// include in sum of periodograms
	 sumpg[ii] += xtmp[ii];
   // compute exponent and fit
   lsum1 = lsum2 = lsumx = 0.0;			// clear periodogram sums
   for (ii = NMIN; ii <= nfft/2; ii++) {
      q1 = log(xtmp[ii]);			// log of periodogram
      lsum1 += q1;				// sum of log periodogram
      lsum2 += q1 * q1;				// sum of log periodogram squared
      lsumx += q1 * ln[ii];			// sum of log periodogram times log of frequency
   }
   return ((lsum1 * xavg - lsumx) * xfac);	// calculated slope
}
